# Supplementary material for: Paternal Induction of Hybrid Dysgenesis in Drosophila melanogaster Is Weakly Correlated with Both P-Element and hobo Element Dosage
Source: G3 (Bethesda). 2017 Mar 17;7(5):1487–97. doi: 10.1534/g3.117.040634 (PMC5427502; doi:10.1534/g3.117.040634)
Supplement: Supplementary file 3 [file 1487TableS1.xlsx]

## Sheet: Sheet1
STRAIN	Coverage (relative to single copy)	tidal_total_count	normal_count	TEMP_total_count	TEMP_normal_count	HISAT/StringTie - Copy Number	HISAT/Cufflinks - Copy Number	gsnap/Cufflinks - Copy Number	gsnap/StringTie - Copy Number	STAR/Cufflinks - Copy Number	STAR/stringtie - Copy Number	HISAT/Cufflinks-FL	HISAT/StringTie-FL	gsnap/Cufflinks-FL	gsnap/StringTie-FL	STAR/cufflinks-FL	STAR/stringtie-FL
DGRP-109	15.9593	41	26.2571	21	18.4357	9.55807	17.5215	14.64	10.9127	51.2192	9.46096	7.90506	31.9004	3.90356	4.72204	5.06433	7.14972
DGRP-142	5.7207	16	12.0546	13	11.2236	3.5453	7.33185	5.12679	2.73806	8.31651	2.95604	2.06701	3.10578	0.249366	0	1.19378	2.04878
DGRP-177	12.7463	25	18.9747	16	13.9832	7.86887	21.2377	19.2697	10.9785	23.916	6.78089	6.15254	12.363	1.11302	1.4264	2.16151	4.97863
DGRP-229	10.7418	22	16.1428	20	17.5262	5.74658	15.8903	12.612	8.02495	13.9657	5.45171	4.32699	7.05297	1.87233	2.3021	1.18259	4.94725
DGRP-235	12.6252	18	12.3383	11	8.4688	5.90707	13.3899	9.99255	7.00624	14.9358	6.62973	4.94762	7.81514	2.4201	2.45891	4.58734	5.39682
DGRP-320	12.7115	22	15.7726	16	14.781	5.70143	14.1194	11.4924	7.27347	8.27872	4.13219	3.36336	4.2647	2.72617	2.58817	2.08848	3.00847
DGRP-321	16.9969	35	24.201	25	19.542	9.76791	19.1741	17.2805	11.0749	19.1806	8.14279	7.33863	11.0786	3.19241	3.58494	4.83136	7.71328
DGRP-370	17.0286	34	25.4771	26	23.0123	8.62819	19.5251	16.3741	11.5853	21.0714	8.35339	7.00532	12.5028	3.32907	3.30591	4.88916	7.17603
DGRP-371	9.485	25	19.1646	22	20.6543	5.84996	14.0842	11.9644	7.59903	21.2722	5.26782	4.47496	11.4773	1.51354	1.66065	2.0095	3.8711
DGRP-373	12.9306	26	17.4274	14	12.4121	8.0528	15.2957	11.9933	8.65734	14.1083	7.35214	5.76477	7.98528	2.42679	2.70426	5.18238	6.40946
DGRP-377	20.947	52	34.1271	20	15.9183	10.4376	29.0041	24.7299	12.6054	32.1769	9.95568	8.48858	13.9843	4.23471	4.57701	5.44746	9.33787
DGRP-38	13.4881	29	19.6664	18	16.1724	7.8707	17.8183	14.3973	9.2077	16.5676	7.33197	5.92427	8.56138	2.98839	3.01348	3.69849	5.3194
DGRP-383	20.2035	37	26.015	28	27.1615	12.2383	23.8898	19.8236	11.9119	59.4357	10.2458	8.50187	29.6358	4.5055	4.43994	5.69091	8.28539
DGRP-391	9.31351	20	16.1549	12	10.2875	4.94667	11.2636	10.4761	7.40867	11.3252	5.65279	5.25761	7.44921	2.03912	2.27926	2.85702	4.11556
DGRP-392	11.0783	15	9.6469	5	3.9679	4.5116	10.5073	8.49068	5.61031	8.66461	2.61093	2.10983	4.62643	2.02688	2.0181	1.37906	2.32403
DGRP-40	10.9461	24	18.1014	18	15.8484	6.27239	14.6961	12.772	7.71715	32.2104	5.93573	5.15861	16.9142	1.47274	0	2.362	4.16165
DGRP-405	21.4108	26	16.6738	8	7.3405	8.30849	15.3936	11.9203	7.98726	33.6654	9.075	7.02739	17.4679	3.7629	3.98675	7.01729	9.075
DGRP-406	19.0257	20	12.2089	10	8.7586	8.23718	17.469	15.0076	10.5758	40.3184	8.68622	7.46232	24.409	5.11658	4.95259	6.99174	8.68622
DGRP-409	12.0146	29	20.2209	14	10.9061	7.45624	13.0831	8.38228	5.55088	11.607	6.65703	4.26513	4.92461	2.0019	2.00442	4.03254	5.23013
DGRP-42	0.421358	14	8.60542	18	17.3079	0.461662	1.52958	1.0793	0.577333	10.2064	0.527792	0.372419	3.85237	0.0350384	0	0	0
DGRP-426	18.7271	51	30.0034	20	16.5979	10.8791	30.9927	21.6427	11.5557	67.6679	9.8371	6.86943	25.2302	2.68273	2.57224	4.4087	7.95605
DGRP-437	9.0059	19	14.0773	18	17.0859	4.42098	10.7264	8.7726	6.01904	11.3346	4.00792	3.27788	6.36031	1.81372	1.68614	2.57104	3.50018
DGRP-439	13.4129	19	13.506	5	4.3666	5.30363	14.8936	11.7562	7.04573	29.9481	6.09427	4.81049	14.1675	2.12345	2.23916	4.00747	5.59431
DGRP-440	17.071	25	15.6924	10	8.6794	7.34432	12.8009	7.92257	5.49211	28.0663	7.91179	4.89665	12.0416	1.47736	1.72704	3.81353	6.20713
DGRP-441	15.5423	34	23.3299	21	19.1745	6.89902	17.7141	13.8279	9.5066	22.4208	7.87438	6.14685	12.0325	1.45695	1.96429	2.32064	5.6654
DGRP-443	15.2845	26	16.0947	16	10.8934	8.02927	13.7372	12.285	8.82558	6.8371	3.55418	3.17846	4.39256	3.53483	3.09604	2.45361	2.96068
DGRP-461	14.5151	20	14.8835	11	9.2204	6.37234	19.1045	11.5625	7.62837	43.0158	6.13042	3.71029	17.1761	2.03971	2.15131	3.10937	5.6547
DGRP-492	19.9978	29	20.0713	33	29.3398	9.25064	22.6227	18.892	11.6503	25.932	9.66667	8.07255	13.3545	4.35699	5.0312	6.18159	8.5275
DGRP-502	19.9136	28	19.8189	19	17.2673	9.82031	20.9662	16.8748	9.36104	32.1222	8.97342	7.22231	14.342	5.18417	5.50531	6.79487	8.97342
DGRP-508	9.04302	20	14.8594	12	10.6415	4.61452	21.6322	9.99071	6.54151	35.061	4.42851	2.04529	10.6024	1.50678	1.7712	2.96244	3.86669
DGRP-513	22.7172	31	22.3629	19	15.7789	9.48612	25.2825	18.2001	12.4952	29.2229	9.97657	7.18185	14.4426	4.44735	4.19836	6.53509	9.97657
DGRP-517	12.0373	20	14.3864	17	16.0106	3.43193	9.28104	8.81925	5.71157	18.0648	3.21463	3.05468	11.1171	0.88668	0.90927	1.18739	3.21463
DGRP-531	13.7685	25	17.678	21	17.7582	5.86755	20.1614	16.9155	8.9496	19.7116	6.83533	5.73489	8.74997	1.49756	0	2.04455	4.75153
DGRP-75	11.4752	32	24.6615	27	23.2793	7.67041	18.4179	13.9308	6.86836	39.7388	6.60509	4.99594	14.8193	1.25798	1.4174	2.06523	4.44092
DGRP-765	6.56457	12	8.29995	9	8.2115	2.65296	4.77966	4.40848	3.20883	5.5389	2.53194	2.33532	3.71855	1.07525	1.13599	1.67217	2.53194
DGRP-774	9.84159	17	13.1664	11	9.8769	3.84657	8.67746	7.04231	4.85068	10.2631	3.80468	3.08774	5.73704	1.27165	1.43203	1.49816	3.2971
DGRP-790	16.7673	22	15.6104	16	14.8245	8.09262	17.2311	13.4712	10.1018	23.0945	7.42725	5.8066	13.5392	3.47554	3.54959	5.17844	7.42725
DGRP-801	15.2909	16	12.5772	7	6.1827	6.94704	11.7712	8.17969	5.52827	17.0043	6.42317	4.4634	7.98593	2.49945	2.9396	5.5603	6.42317
DGRP-802	18.7485	37	24.6539	15	10.0691	11.4328	22.0728	18.259	11.8766	28.2838	9.61696	7.9553	15.2185	4.49913	5.3842	6.30489	9.61696
DGRP-805	15.6932	27	18.53	16	13.0777	8.00062	34.7404	20.2467	10.1162	45.2194	8.5663	4.99243	13.1676	1.47693	0	2.23779	5.52392
DGRP-808	9.02217	22	15.679	15	12.7753	4.50438	10.1378	7.39306	4.8549	18.821	4.22762	3.08303	9.01324	1.75786	1.87248	2.7134	3.89161
DGRP-812	12.1098	28	18.7166	21	19.9663	6.41731	15.6129	14.3125	8.35618	20.6636	6.80936	6.24222	11.0594	1.94549	0	2.04835	5.41903
DGRP-822	12.619	23	14.8053	2	1.0667	6.06285	11.4431	7.28892	4.90942	16.3798	6.71938	4.28005	7.02739	1.66095	2.19731	4.57516	5.28091
DGRP-83	11.6047	20	14.1094	18	17.2152	5.89278	12.7288	10.6917	5.58823	68.6812	6.43172	5.40242	30.1527	1.66424	0	2.75716	5.04152
DGRP-855	13.6685	NA	NA	8	7.3175	5.35361	13.3368	8.13913	5.29948	15.0872	5.64686	3.44614	5.995	1.42616	1.5805	3.67074	5.64686
DGRP-857	12.041	NA	NA	10	7.8456	5.87901	14.2817	9.2914	4.22737	16.9481	5.16046	3.35728	5.01661	1.14922	0	2.57572	5.16046
DGRP-882	16.3037	29	19.945	27	24.1139	7.84416	29.1667	26.2381	10.2656	27.0418	8.60257	7.73879	9.51767	3.6378	3.70795	3.94968	6.25223
DGRP-887	30.3285	66	42.4805	38	27.7953	15.6062	40.8238	28.8543	14.3677	57.0846	16.0146	11.3191	20.0906	3.51281	0	5.70068	10.096
DGRP-892	16.4305	18	13.6364	5	4.3917	6.98999	16.1677	13.6909	9.53531	30.6857	7.14452	6.05	18.0976	2.99119	3.61054	4.43836	6.42049
DGRP-894	15.95	20	13.2132	15	11.3284	8.54778	22.0816	18.055	9.64725	34.158	8.73663	7.14348	14.9233	1.7519	0	2.562	6.33713
DGRP-907	9.74744	14	9.55604	10	7.8853	4.35001	15.1477	12.5613	6.69936	36.966	4.42805	3.67198	16.3489	1.40111	1.70632	2.05677	4.27321
DGRP-908	16.4141	30	22.9164	28	23.8095	8.60249	22.6544	19.9984	12.3937	22.8902	8.18878	7.22875	12.5228	2.82319	3.44336	4.12462	7.212
Supplementary Table 1. P-element abundance in 52 DGRP genomes. Overall abundance was based on sequencing coverage, two different annotation datasets (TIDAL & TEMP) and 6 different assemblies of indivudals structural variants. The number of full length elements was estimated from 6 diferent assemblies of structural variants.
