# Supplementary material for: Paternal Induction of Hybrid Dysgenesis in Drosophila melanogaster Is Weakly Correlated with Both P-Element and hobo Element Dosage
Source: G3 (Bethesda). 2017 Mar 17;7(5):1487–97. doi: 10.1534/g3.117.040634 (PMC5427502; doi:10.1534/g3.117.040634)
Supplement: Supplementary file 4 [file 1487TableS2.xlsx]

## Sheet: Sheet1
DGRP-line	relative_coverage	TIDAL_total_count	TIDAL_normal_count	TEMP_total_count	TEMP_normal_count	HISAT/stringtieproportion_FL	Hisat-Stringtie-CN	Hisat-Stringtie-FL-CN	HISAT/cufflinks-proportion_FL	HISAT/Cuffliks-CN	HISAT/Cufflinks-FL-CN
DGRP-109	10.1662	26	17.5836	22	21.4164	0.653862	6.04719	3.95402	0.177599	9.79973	1.74042
DGRP-142	8.80085	15	10.4279	15	16.3166	0.404103	4.99549	2.01869	0.110953	7.14631	0.792906
DGRP-177	15.0774	29	20.778	22	22.7116	0.40083	9.17368	3.67709	0.0352642	13.9064	0.490398
DGRP-229	17.6395	35	24.3809	31	31.4612	0.439504	11.6323	5.11245	0.0840097	19.9008	1.67186
DGRP-235	18.6232	28	18.3111	24	24.0585	0.76316	9.11073	6.95295	0.235828	15.3827	3.62767
DGRP-320	13.6108	30	20.392	18	17.554	0.619492	6.51251	4.03445	0.11641	11.3749	1.32415
DGRP-321	15.5967	28	20.5458	27	24.8276	0.568189	8.47793	4.81706	0	13.2436	0
DGRP-370	19.4375	33	23.7287	34	33.3165	0.451159	9.59589	4.32928	0.0826381	17.2315	1.42398
DGRP-371	9.59233	24	17.9032	31	30.4761	0.557273	5.47036	3.04849	0.0838268	8.96493	0.751501
DGRP-373	12.5285	29	18.7241	21	20.4395	0.135847	7.01727	0.953273	0.0632286	12.4716	0.78856
DGRP-377	16.6288	34	21.3042	21	20.9063	0.570943	8.38755	4.78881	0.109401	13.7133	1.50025
DGRP-38	9.80564	26	16.5426	17	17.3255	0.786666	4.80036	3.77628	0.0759723	9.38727	0.713172
DGRP-383	14.9171	25	17.0942	27	26.9412	0.449065	8.38799	3.76675	0.13071	12.2041	1.59519
DGRP-391	19.2203	18	14.3675	27	25.0626	0.170189	8.97164	1.52687	0.0465745	19.1993	0.894198
DGRP-392	11.0051	24	15.3429	14	14.8419	0.508494	6.18942	3.14728	0	9.31737	0
DGRP-40	23.669	46	31.4599	33	30.89	0.612253	12.1576	7.44353	0.0929345	20.0706	1.86525
DGRP-405	9.90783	21	12.6691	15	15.1922	0.534809	4.88551	2.61282	0.137682	7.35269	1.01233
DGRP-406	11.9249	23	15.6152	17	17.8463	0.394608	6.6658	2.63038	0.170805	9.36469	1.59954
DGRP-409	17.8639	44	30.4181	29	26.5268	0.464616	10.6023	4.92601	0	18.3694	0
DGRP-42	16.4251	20	13.2409	8	8.2043	0.810009	7.93258	6.42546	0.264283	12.9377	3.41921
DGRP-426	14.9635	37	20.2771	17	17.4396	0.571372	8.07616	4.61449	0.147655	13.5708	2.0038
DGRP-437	13.9862	26	19.2945	27	26.5657	0.638358	6.43079	4.10514	0.134418	10.9818	1.47616
DGRP-439	11.1164	13	8.64877	15	15.1111	0.490799	5.85918	2.87568	0	9.29941	0
DGRP-440	18.7483	33	19.6772	18	17.8331	0.568645	8.9644	5.09756	0	16.4493	0
DGRP-441	13.7196	25	17.7287	31	30.7292	0	6.64098	0	0.0570552	11.6726	0.66598
DGRP-443	17.7663	48	28.6234	23	21.0956	0	8.72138	0	0.0821618	16.4486	1.35144
DGRP-461	12.3461	22	14.0054	15	15.7862	0.823275	4.92931	4.05818	0.137642	9.23414	1.271
DGRP-492	8.54446	16	11.387	20	19.9909	0.389822	5.32442	2.07558	0	8.27562	0
DGRP-502	15.7171	29	17.884	24	23.5905	0.654673	7.50174	4.91118	0.078778	13.9449	1.09855
DGRP-508	13.5156	23	15.9	24	23.6935	0.591583	7.41005	4.38366	0.239151	11.4946	2.74894
DGRP-513	19.9584	30	21.0069	30	30.513	0.525505	10.9629	5.76106	0.139927	16.8308	2.35508
DGRP-517	14.3205	28	19.8319	25	24.5358	0.741	4.35362	3.22603	0.0527335	7.75729	0.409069
DGRP-531	16.0936	21	14.5596	19	19.1384	0.534932	7.71517	4.12709	0.243103	10.9155	2.6536
DGRP-75	11.3349	21	15.3555	28	27.7007	0.708637	5.5981	3.96702	0.361515	7.89779	2.85517
DGRP-765	17.9477	49	33.3585	33	32.9868	0.583485	7.71948	4.5042	0.24409	13.4257	3.27709
DGRP-774	17.2973	33	24.0633	30	28.3294	0.801003	6.80013	5.44693	0.13506	12.6981	1.71501
DGRP-790	19.1169	24	16.5664	22	20.4004	0.834516	8.74008	7.29373	0.267844	14.0797	3.77116
DGRP-801	20.4487	45	29.5606	29	27.9383	0.573945	10.5974	6.08232	0.262321	15.3997	4.03964
DGRP-802	10.6438	31	19.6835	20	15.0398	0.461179	6.67477	3.07826	0.1278	10.0932	1.28991
DGRP-805	32.7126	46	31.955	34	32.8716	0.842746	15.0974	12.7232	0.161986	26.0718	4.22327
DGRP-808	17.9934	41	28.53	34	31.9937	0.610055	9.02752	5.50728	0.161008	15.6264	2.51598
DGRP-812	14.1875	34	21.6377	22	22.0123	0.185466	8.33577	1.54601	0	15.0281	0
DGRP-822	19.5003	40	24.4675	18	18.0909	0.561062	11.2442	6.30871	0	16.5366	0
DGRP-83	11.211	20	13.8448	28	28.1374	0.0153696	7.85892	0.120788	0.0636754	18.2258	1.16054
DGRP855	10.5232	NA	NA	20	20.5857	0.533117	5.2853	2.81769	0.222832	7.57715	1.68843
DGRP857	13.215	NA	NA	19	19.3061	0.719491	6.29458	4.5289	0.242716	10.3397	2.50962
DGRP-882	13.8849	22	15.7688	27	26.9113	0.886089	6.00318	5.31936	0	12.0696	0
DGRP-887	17.2343	33	23.174	34	33.4456	0.438704	9.24828	4.05726	0	14.2798	0
DGRP-892	10.7358	24	16.6574	12	12.498	0.457229	5.65631	2.58623	0.0622516	8.73087	0.543511
DGRP-894	11.8014	24	15.545	15	14.9327	0.488558	6.56569	3.20772	0.0980703	11.2164	1.09999
DGRP-907	11.1836	23	14.4855	14	14.816	0.583233	6.04784	3.5273	0.250451	8.83059	2.21163
DGRP-908	18.7304	35	23.6453	26	24.708	0.207702	8.46791	1.75881	0.158554	15.9723	2.53248
Supplementary Table 2. Hobo element abundance and Structural Variation in 52 DGRP genomes. Overall abundance was based on sequencing coverage, two different annotation datasets (TIDAL & TEMP) and 2 different assemblies of indivudals structural variants. The proportion and number of full length elements was estimated from 2 diferent assemblies of structural variants.
