# Supplementary material for: Paternal Induction of Hybrid Dysgenesis in Drosophila melanogaster Is Weakly Correlated with Both P-Element and hobo Element Dosage
Source: G3 (Bethesda). 2017 Mar 17;7(5):1487–97. doi: 10.1534/g3.117.040634 (PMC5427502; doi:10.1534/g3.117.040634)
Supplement: Supplementary file 5 [file 1487TableS3.xlsx]

## Sheet: Sheet1
	HISAT/Cufflinks				HISAT/StringTie				gsnap/Cufflinks				gsnap/StringTie				STAR/cufflinks				STAR/stringtie
LINE	proportion_FL	proportion_KP	proportion_deletion_derivatives	FP/KP	proportion_FL	proportion_KP	proportion_deletion_derivatives	FP/KP	proportion_FL	proportion_KP	proportion_deletion_derivatives	FP/KP	proportion_FL	proportion_KP	proportion_deletion_derivatives	FP/KP	proportion_FL	proportion_KP	proportion_deletion_derivatives	FP/KP	proportion_FL	proportion_KP	proportion_deletion_derivatives	FP/KP
RAL-109	0.262546	0.241108	0.496346	1.08538	0.686942	0.0777128	0.235345	7.94573	0.266637	0.16719	0.566173	1.56124	0.432708	0.151158	0.416134	2.74705	0.0988756	0.090105	0.811019	1.08761	0.755708	0.11818	0.126112	5.97367
RAL-142	0.091589	0	0.908411	10.1589	0.459551	0	0.540449	46.9551	0.0486397	0	0.95136	5.86397	0	0	1	1	0.143544	0	0.856456	15.3544	0.693084	0	0.306916	70.3084
RAL-177	0.0487051	0.0504447	0.90085	0.97122	0.487879	0.115113	0.397008	3.97945	0.0577599	0.0532967	0.888943	1.07051	0.129927	0.0837481	0.786325	1.49258	0.0903794	0.0516928	0.857928	1.62708	0.734215	0.0798369	0.185948	8.28407
RAL-229	0.133809	0.0137351	0.852456	6.05889	0.72839	0.00870939	0.262901	39.4663	0.148456	0	0.851544	15.8456	0.286868	0.00474692	0.708385	20.1308	0.0846782	0.182657	0.732665	0.491433	0.907469	0	0.092531	91.7469
RAL-235	0.26289	0.102441	0.634669	2.42697	0.789872	0.00852501	0.201603	43.1779	0.242191	0.120233	0.637576	1.93646	0.35096	0.147038	0.502002	2.29855	0.307138	0.208637	0.484225	1.45052	0.814032	0.13695	0.049018	5.60758
RAL-320	0.181783	0.075765	0.742452	2.23615	0.848487	0.0638316	0.0876818	11.6276	0.237216	0	0.762784	24.7216	0.355836	0.0743429	0.569821	4.33749	0.252271	0.353496	0.394233	0.721522	0.728058	0.136763	0.135179	5.02892
RAL-321	0.171088	0.0445618	0.78435	3.31896	0.688814	0.0243931	0.286793	20.3184	0.184741	0.0618173	0.753442	2.71161	0.323701	0.0447125	0.631587	6.09917	0.251888	0.181299	0.566813	1.369	0.947253	0	0.0527471	95.7253
RAL-370	0.183766	0.0683208	0.747914	2.474	0.700264	0.152203	0.147533	4.37885	0.203313	0.080715	0.715972	2.35146	0.285354	0.108796	0.60585	2.48622	0.232028	0.0743379	0.693634	2.86974	0.859056	0.140944	0	5.75747
RAL-371	0.112043	0.0666874	0.82127	1.59143	0.537553	0	0.462447	54.7553	0.126503	0.0745354	0.798961	1.61474	0.218534	0.106691	0.674774	1.95845	0.0944657	0.0406275	0.864907	2.06342	0.734859	0.112025	0.153115	6.10413
RAL-373	0.180931	0.0445591	0.77451	3.49953	0.671819	0.082048	0.246133	7.40722	0.202346	0.0876411	0.710013	2.17476	0.312366	0.0894351	0.598199	3.24197	0.367329	0.171796	0.460876	2.07557	0.871782	0.0779959	0.0502221	10.0207
RAL-377	0.172605	0.022961	0.804434	5.54004	0.728482	0.00984477	0.261673	37.2129	0.171238	0.0238382	0.804923	5.35603	0.3631	0	0.6369	37.31	0.169297	0	0.830703	17.9297	0.937943	0	0.0620568	94.7943
RAL-38	0.169169	0.155815	0.675016	1.08053	0.630166	0.219133	0.1507	2.79386	0.207567	0.224596	0.567837	0.927408	0.327278	0.233631	0.43909	1.38438	0.223237	0.236713	0.540051	0.945378	0.725508	0.192725	0.0817678	3.62811
RAL-383	0.199143	0.0953114	0.705545	1.98595	0.543378	0.107189	0.349434	4.72211	0.22728	0.128428	0.644292	1.7141	0.372731	0.126606	0.500663	2.8017	0.0957491	0.0889885	0.815262	1.0683	0.808665	0.108573	0.0827623	6.90433
RAL-391	0.191856	0.223531	0.584614	0.864365	0.734037	0.065931	0.200032	9.79886	0.194644	0.151091	0.654265	1.27036	0.307647	0.150918	0.541434	1.97396	0.252271	0.353496	0.394233	0.721522	0.728058	0.136763	0.135179	5.02892
RAL-392	0.212617	0.0400376	0.747345	4.449	0.872105	0.0276033	0.100292	23.4582	0.238718	0.0291382	0.732144	6.35486	0.359713	0.0150251	0.625262	14.7737	0.15916	0	0.84084	16.916	0.890116	0.0291309	0.0807527	23.0027
RAL-40	0.111915	0.18564	0.702445	0.623162	0.61158	0.230027	0.158392	2.58962	0.11531	0.232363	0.652327	0.517033	0	0.318555	0.681445	0.0304363	0.0733304	0.14474	0.78193	0.53852	0.701118	0.29087	0.00801235	2.36354
RAL-405	0.305485	0.0641613	0.630353	4.25404	0.84944	0.0533831	0.0971768	13.5594	0.315671	0.0727503	0.611579	3.93558	0.499138	0.0809831	0.419879	5.59596	0.208442	0	0.791558	21.8442	1	0	0	101
RAL-406	0.284118	0	0.715882	29.4118	0.946782	0	0.0532184	95.6782	0.340932	0	0.659068	35.0932	0.468293	0	0.531707	47.8293	0.173413	0.0275559	0.799031	4.88374	1	0	0	101
RAL-409	0.240467	0.116117	0.643416	1.986	0.47891	0.0481612	0.472929	8.40612	0.238825	0.0627957	0.698379	3.41813	0.3611	0.0729636	0.565937	4.47304	0.347423	0.273362	0.379215	1.26136	0.785656	0.0755156	0.138829	9.30422
RAL-42	0.0256432	0.0275279	0.946829	0.949779	0	0	1	1	0.032464	0.0225892	0.944947	1.30301	0	0	1	1	0	0	1	1	0	0	1	1
RAL-426	0.0885166	0.0525204	0.858963	1.57575	0.532587	0.0903653	0.377048	5.40612	0.123955	0.226246	0.649799	0.567017	0.222595	0.100839	0.676566	2.09849	0.065152	0.0610761	0.873772	1.05735	0.80878	0.11306	0.0781601	6.65349
RAL-437	0.137547	0.0449115	0.817542	2.68699	0.621185	0	0.378815	63.1185	0.206748	0.0366991	0.756552	4.64138	0.280134	0.0535816	0.666284	4.56318	0.226832	0.0920244	0.681144	2.32133	0.873315	0	0.126685	88.3315
RAL-439	0.156952	0	0.843048	16.6952	0.756861	0	0.243139	76.6861	0.180623	0	0.819377	19.0623	0.317804	0	0.682196	32.7804	0.133814	0.0389558	0.82723	2.93763	0.917962	0	0.0820381	92.7962
RAL-440	0.206843	0.0905649	0.702592	2.15625	0.647688	0.0954938	0.256818	6.23437	0.186475	0.0974772	0.716047	1.82807	0.314458	0.117966	0.567576	2.5355	0.135876	0.011265	0.852859	6.85991	0.784542	0.0784619	0.136996	8.98174
RAL-441	0.0971152	0.131018	0.771867	0.759586	0.767385	0.0428707	0.189744	14.7035	0.105363	0.149871	0.744766	0.721598	0.206624	0.1423	0.651076	1.42235	0.103504	0.0995288	0.796967	1.03629	0.719472	0.116491	0.164038	5.76701
RAL-443	0.23715	0.150603	0.612248	1.53889	0.670187	0.138463	0.191349	4.58151	0.287735	0.0183863	0.693878	10.4887	0.350803	0.186246	0.46295	1.83852	0.358868	0.23094	0.410192	1.53095	0.833012	0.121392	0.045596	6.41599
RAL-461	0.112534	0.0577183	0.829747	1.80947	0.590141	0.037077	0.372782	12.7481	0.176407	0.0886031	0.73499	1.89048	0.282014	0.0902358	0.62775	2.91327	0.0722842	0.0258199	0.901896	2.29716	0.9224	0.0775995	0	10.6439
RAL-492	0.218967	0.0496922	0.731341	3.8358	0.85185	0.0162693	0.131881	32.8083	0.230626	0.0512877	0.718086	3.92617	0.431852	0.0634593	0.504689	6.01491	0.238377	0.0980791	0.663544	2.2981	0.882155	0.0694681	0.0483773	11.2266
RAL-502	0.127058	0.0254735	0.847468	3.86368	0.807168	0.0141654	0.178666	33.8156	0.307214	0.031964	0.660822	7.55919	0.588109	0.040172	0.371719	11.9212	0.211532	0	0.788468	22.1532	1	0	0	101
RAL-508	0.0840603	0	0.91594	9.40603	0.824402	0	0.175598	83.4402	0.150819	0	0.849181	16.0819	0.270764	0	0.729236	28.0764	0.084494	0.0368943	0.878612	2.01504	0.873136	0	0.126864	88.3136
RAL-513	0.226634	0.0858602	0.687505	2.46854	0.831755	0.0175725	0.150673	30.5288	0.244358	0.0522479	0.703394	4.08621	0.335999	0.0172595	0.646742	12.6928	0.223629	0	0.776371	23.3629	1	0	0	101
RAL-517	0.0992141	0.0545	0.846286	1.69324	0.782521	0	0.217479	79.2521	0.100539	0.0491708	0.85029	1.86814	0.159198	0.066139	0.774663	2.22222	0.0657299	0.121125	0.813145	0.57754	1	0	0	101
RAL-531	0.0875321	0.0864413	0.826027	1.01131	0.805704	0.194296	0	3.99275	0.0885318	0.0796359	0.831832	1.09924	0	0.109607	0.890393	0.083607	0.103723	0.238655	0.657622	0.457352	0.695142	0.102498	0.202359	6.26803
RAL-75	0.100915	0.154269	0.744816	0.675199	0.400899	0.158932	0.440168	2.43233	0.0903016	0.112999	0.796699	0.815468	0.206366	0.126686	0.666948	1.58294	0.0519701	0.10162	0.84641	0.555187	0.672347	0.292834	0.0348186	2.2532
RAL-765	0.23643	0.0387614	0.724808	5.0538	0.784666	0	0.215334	79.4666	0.243905	0	0.756095	25.3905	0.354019	0	0.645981	36.4019	0.301896	0.0657764	0.632328	4.116	1	0	0	101
RAL-774	0.148701	0.0868903	0.764408	1.63795	0.843865	0.0453527	0.110783	15.4259	0.180573	0.0563701	0.763057	2.87136	0.295223	0.061333	0.643444	4.27885	0.145976	0.0452184	0.808806	2.82471	0.866592	0	0.133408	87.6592
RAL-790	0.251516	0.0560004	0.692484	3.96234	0.785452	0.0425573	0.17199	15.135	0.257998	0.0311062	0.710896	6.51964	0.351383	0.021881	0.626736	11.3354	0.224229	0.100364	0.675408	2.12233	1	0	0	101
RAL-801	0.372707	0.0751103	0.552183	4.49659	0.792888	0.0314921	0.17562	19.3504	0.305567	0.0751648	0.619268	3.70537	0.531739	0.0782545	0.390007	6.13837	0.326994	0.106232	0.566774	2.89933	1	0	0	101
RAL-802	0.235401	0	0.764599	24.5401	0.688442	0	0.311558	69.8442	0.246406	0	0.753594	25.6406	0.453344	0	0.546656	46.3344	0.222915	0	0.777085	23.2915	1	0	0	101
RAL-805	0.045842	0.118231	0.835927	0.435481	0.71559	0	0.28441	72.559	0.0729466	0.210311	0.716742	0.376497	0	0.347263	0.652737	0.0279906	0.0494875	0.115049	0.835464	0.475714	0.644844	0.269612	0.0855443	2.34197
RAL-808	0.223713	0.0733638	0.702923	2.80353	0.747669	0.0900708	0.16226	7.57134	0.237772	0.0738017	0.688426	2.95665	0.385689	0.0840957	0.530215	4.20517	0.144169	0.0585466	0.797285	2.24911	0.920521	0.0794794	0	10.3993
RAL-812	0.0953265	0.0334085	0.871265	2.4264	0.798707	0.071831	0.129462	9.88264	0.135929	0.0340572	0.830014	3.31227	0	0.0692001	0.9308	0.126262	0.0991281	0.0185715	0.8823	3.81948	0.795821	0	0.204179	80.5821
RAL-822	0.272952	0.191189	0.535858	1.4064	0.697355	0.15016	0.152485	4.41655	0.227873	0.113071	0.659056	1.93281	0.447571	0.0932406	0.459189	4.43208	0.279318	0.198392	0.52229	1.38833	0.785922	0.178219	0.0358587	4.2287
RAL-83	0.136896	0.149647	0.713457	0.92013	0.773552	0.123955	0.102493	5.84938	0.155657	0.204673	0.63967	0.771672	0	0.305053	0.694947	0.0317407	0.0401444	0.0386608	0.921195	1.03049	0.783853	0.216147	0	3.51034
RAL-855	0.217534	0.0356722	0.746794	4.98189	0.950886	0.0491138	0	16.2549	0.175222	0.0360495	0.788728	4.02224	0.298236	0.045329	0.656435	5.57097	0.243302	0.132911	0.623788	1.77245	1	0	0	101
RAL-857	0.122454	0.0120736	0.865473	6.00055	0.735337	0	0.264663	74.5337	0.123687	0	0.876313	13.3687	0	0	1	1	0.151977	0	0.848023	16.1977	1	0	0	101
RAL-882	0.087958	0.101207	0.810836	0.880865	0.842488	0.0497176	0.107794	14.2753	0.138646	0	0.861354	14.8646	0.361203	0.210603	0.428194	1.68267	0.146059	0	0.853941	15.6059	0.726787	0.194411	0.0788019	3.60443
RAL-887	0.101564	0.252909	0.645527	0.424345	0.242194	0.136685	0.621121	1.7193	0.121743	0.249651	0.628606	0.507386	0	0.37027	0.62973	0.0262971	0.0998637	0.255935	0.644201	0.413122	0.630423	0.296732	0.0728448	2.08789
RAL-892	0.20105	0.0812943	0.717656	2.31176	0.767977	0.0501589	0.181864	12.932	0.21848	0.148471	0.633048	1.44177	0.37865	0.0869954	0.534355	4.00689	0.144639	0.0733217	0.782039	1.85593	0.89866	0.0604545	0.0408854	12.8971
RAL-894	0.0939401	0.0922675	0.813792	1.01635	0.659273	0.0302401	0.310487	16.632	0.0970317	0.143318	0.759651	0.698104	0	0.0706236	0.929376	0.124033	0.0750043	0.0445223	0.880473	1.55908	0.725351	0.0647028	0.209946	9.8437
RAL-907	0.113209	0.0531801	0.833611	1.95012	0.844654	0	0.155346	85.4654	0.111541	0.0630718	0.825387	1.66332	0.254699	0.0509806	0.69432	4.34071	0.0556394	0.0373865	0.906974	1.38519	0.965032	0	0.0349679	97.5032
RAL-908	0.129837	0.101401	0.768762	1.25526	0.644837	0.179524	0.175639	3.45517	0.141171	0.128485	0.730344	1.0916	0.277831	0.149161	0.573008	1.80843	0.180191	0.133296	0.686513	1.32726	0.880718	0.119282	0	6.8897
Supplementary Table 3. Structural variation in genomic P-elements among 52 DGRP genomes. The proportion of full length (FP), KP, and other deletion derivatives, as well as the ratio of full-lengtht to KP elements (FP/KP ratio) was calculated from 6 assemblies of structural variants.
