# Supplementary material for: Paternal Induction of Hybrid Dysgenesis in Drosophila melanogaster Is Weakly Correlated with Both P-Element and hobo Element Dosage
Source: G3 (Bethesda). 2017 Mar 17;7(5):1487–97. doi: 10.1534/g3.117.040634 (PMC5427502; doi:10.1534/g3.117.040634)
Supplement: Supplementary file 6 [file 1487TableS4.txt]

Female_Strain	Block	Atrophy
38	1	0
38	1	0
38	1	0
38	1	0
38	1	0
38	1	1
38	1	1
38	1	1
38	1	0
38	1	0
38	1	0
38	1	0
38	1	0
38	1	0
38	1	0
38	1	0
38	1	1
38	1	1
38	1	0
38	1	0
38	1	0
38	1	0
38	1	1
38	1	0
38	1	0
38	1	0
38	1	1
38	1	1
38	1	0
38	1	1
38	1	0
38	1	0
38	1	1
38	1	0
38	1	0
38	1	0
38	1	0
38	1	0
38	1	0
38	1	0
38	1	1
38	1	0
38	1	0
38	1	0
38	1	0
38	1	1
38	1	0
38	1	0
38	1	1
38	1	1
38	4	1
38	4	1
38	4	0
38	4	1
38	4	1
38	4	0
38	4	0
38	4	0
38	4	0
38	4	0
38	4	0
38	4	1
38	4	0
38	4	0
38	4	0
38	4	1
38	4	0
38	4	0
38	4	1
38	4	1
38	4	0
40	6	0
40	6	0
40	6	0
40	6	0
40	6	0
40	6	0
40	6	0
40	6	0
40	6	0
40	6	0
40	6	0
40	6	0
40	6	0
40	6	0
40	6	0
40	6	0
40	6	0
40	6	1
40	6	0
40	6	0
40	6	0
40	6	0
40	6	0
40	6	0
40	6	0
40	6	0
40	6	0
40	6	0
40	6	0
40	6	0
40	6	0
40	6	0
40	6	0
40	6	0
40	6	0
40	6	0
40	6	0
40	6	0
40	6	0
40	6	0
40	6	0
40	6	0
40	6	0
40	6	0
40	6	0
40	6	0
40	6	0
40	6	0
40	6	0
40	6	0
40	6	0
40	6	0
40	6	0
40	9	0
40	9	0
40	9	0
40	9	0
40	9	0
40	9	0
40	9	0
40	9	0
40	9	0
40	9	0
40	9	0
40	9	0
40	9	0
40	9	0
40	9	0
40	9	0
40	9	0
40	9	0
40	9	0
40	9	0
40	9	0
40	9	0
40	9	0
40	9	0
42	1	0
42	1	1
42	1	1
42	1	1
42	1	1
42	1	1
42	1	1
42	1	1
42	1	1
42	1	0
42	1	1
42	1	1
42	1	1
42	1	1
42	1	1
42	1	1
42	1	0
42	1	1
42	1	1
42	1	1
42	1	1
42	1	1
42	1	1
42	1	1
42	1	1
42	1	1
42	1	1
42	1	1
42	1	1
42	1	1
42	1	1
42	1	1
42	1	1
42	1	1
42	1	1
42	1	1
42	4	1
42	4	1
42	4	1
42	4	1
42	4	1
42	4	1
42	4	1
42	4	1
42	4	1
42	4	1
42	4	1
42	4	1
42	4	1
42	4	1
42	4	1
42	4	1
42	4	1
42	4	1
42	4	1
42	4	1
42	4	1
42	4	1
42	4	1
42	4	1
42	4	1
42	4	1
42	4	1
75	6	0
75	6	0
75	6	1
75	6	0
75	6	0
75	6	1
75	6	0
75	6	0
75	6	0
75	6	0
75	6	0
75	6	1
75	6	0
75	6	0
75	6	1
75	6	0
75	6	1
75	6	0
75	6	0
75	6	0
75	6	0
75	6	1
75	6	1
75	6	0
75	6	0
75	6	0
75	6	1
75	6	0
75	6	0
75	6	0
75	6	0
75	6	0
75	6	0
75	6	1
75	6	1
75	6	1
75	6	0
75	6	1
75	6	1
75	6	1
75	6	0
75	6	1
75	6	0
75	6	0
75	6	0
75	6	0
75	6	0
75	6	0
75	6	0
75	6	0
75	6	0
75	6	0
75	6	0
75	6	0
75	6	0
75	6	0
75	6	0
75	6	0
75	6	0
75	6	0
75	9	1
75	9	0
75	9	0
75	9	0
75	9	1
75	9	1
75	9	0
75	9	0
75	9	0
75	9	0
75	9	0
75	9	0
75	9	0
75	9	0
75	9	1
75	9	0
75	9	0
75	9	0
75	9	0
75	9	0
83	1	0
83	1	0
83	1	0
83	1	0
83	1	0
83	1	0
83	1	1
83	1	1
83	1	0
83	1	0
83	1	0
83	1	0
83	1	0
83	1	1
83	1	1
83	1	0
83	1	0
83	1	0
83	1	0
83	1	0
83	1	0
83	1	0
83	1	0
83	1	0
83	1	0
83	1	0
83	1	0
83	1	0
83	1	0
83	1	0
83	1	0
83	1	0
83	1	1
83	1	0
83	1	0
83	1	1
83	1	1
83	1	0
83	1	0
83	1	0
83	1	0
83	1	0
83	1	0
83	1	1
83	1	1
83	1	0
83	1	0
83	1	1
83	1	0
83	1	1
83	1	0
83	1	0
83	1	0
83	1	0
83	1	0
83	1	0
83	8	1
83	8	1
83	8	0
83	8	1
83	8	1
83	8	1
83	8	1
83	8	1
83	8	1
83	8	1
83	8	1
83	8	1
83	8	1
83	8	1
83	8	1
83	8	1
83	8	1
83	8	1
83	8	1
83	8	1
83	8	1
83	8	0
83	8	1
83	8	0
83	8	1
83	8	1
83	8	0
83	8	0
83	8	0
83	8	0
83	8	0
83	8	0
83	8	1
83	8	0
83	8	0
83	8	1
109	1	0
109	1	0
109	1	1
109	1	1
109	1	0
109	1	1
109	1	0
109	1	1
109	1	0
109	1	1
109	1	1
109	1	1
109	1	1
109	1	1
109	1	0
109	1	1
109	1	1
109	1	1
109	1	1
109	1	0
109	1	1
109	1	0
109	1	0
109	1	1
109	1	1
109	1	1
109	1	0
109	1	1
109	1	0
109	1	0
109	1	0
109	1	1
109	1	0
109	1	0
109	1	0
109	1	1
109	1	1
109	1	0
109	1	1
109	1	0
109	1	1
109	1	0
109	1	0
109	1	0
109	1	0
109	1	1
109	1	1
109	1	0
109	1	0
109	1	0
109	1	1
109	1	0
109	1	0
109	1	0
109	1	0
109	1	0
109	9	0
109	9	0
109	9	0
109	9	0
109	9	0
109	9	0
109	9	0
109	9	0
109	9	1
109	9	0
109	9	0
109	9	0
109	9	1
109	9	0
109	9	0
109	9	0
109	9	0
109	9	1
109	9	0
109	9	0
109	9	0
109	9	0
109	9	0
109	9	0
109	9	0
109	9	0
109	9	0
109	9	0
109	9	0
142	1	0
142	1	0
142	1	0
142	1	1
142	1	1
142	1	1
142	1	0
142	1	1
142	1	1
142	1	0
142	1	0
142	1	1
142	1	1
142	1	1
142	1	0
142	1	0
142	1	0
142	1	0
142	1	0
142	1	0
142	1	0
142	1	1
142	1	1
142	1	0
142	1	1
142	1	1
142	1	0
142	1	1
142	1	1
142	1	1
142	1	1
142	1	1
142	1	0
142	9	0
142	9	1
142	9	1
142	9	1
142	9	1
142	9	1
142	9	0
142	9	1
142	9	1
142	9	1
142	9	1
142	9	0
142	9	0
142	9	0
142	9	1
142	9	0
142	9	0
142	9	0
142	9	1
142	9	0
142	9	0
142	9	1
142	9	0
142	9	0
142	9	1
142	9	1
142	9	1
142	9	0
142	9	0
177	1	1
177	1	1
177	1	1
177	1	0
177	1	0
177	1	0
177	1	1
177	1	1
177	1	0
177	1	0
177	1	1
177	1	1
177	1	1
177	1	1
177	1	1
177	1	1
177	1	0
177	1	0
177	1	1
177	1	1
177	1	0
177	1	1
177	9	0
177	9	1
177	9	0
177	9	0
177	9	0
177	9	1
177	9	1
177	9	1
177	9	1
177	9	0
177	9	1
177	9	1
177	9	0
177	9	0
177	9	0
177	9	0
177	9	0
177	9	0
177	9	0
177	9	0
229	1	0
229	1	0
229	1	0
229	1	0
229	1	0
229	1	0
229	1	0
229	1	0
229	1	1
229	1	0
229	1	1
229	1	1
229	1	0
229	1	1
229	1	0
229	1	0
229	1	0
229	1	1
229	1	0
229	1	0
229	1	0
229	1	0
229	1	0
229	1	0
229	1	0
229	1	0
229	1	1
229	1	0
229	1	0
229	1	0
229	1	0
229	1	1
229	1	1
229	1	0
229	1	1
229	9	0
229	9	0
229	9	0
229	9	0
229	9	0
229	9	0
229	9	1
229	9	0
229	9	0
229	9	1
229	9	0
229	9	0
229	9	0
229	9	0
229	9	0
229	9	0
229	9	0
229	9	0
229	9	0
229	9	0
229	9	0
235	6	0
235	6	0
235	6	1
235	6	0
235	6	0
235	6	0
235	6	0
235	6	0
235	6	0
235	6	0
235	6	0
235	6	0
235	6	0
235	6	0
235	6	0
235	6	0
235	6	0
235	6	0
235	6	0
235	6	0
235	6	0
235	6	0
235	6	0
235	6	0
235	6	0
235	6	0
235	6	0
235	6	0
235	6	0
235	6	0
235	6	0
235	6	0
235	6	1
235	6	0
235	6	0
235	6	0
235	6	0
235	6	0
235	6	0
235	6	0
235	6	0
235	6	0
235	6	0
235	6	0
235	6	0
235	6	0
235	6	0
235	6	0
235	6	0
235	9	1
235	9	1
235	9	0
235	9	0
235	9	0
235	9	0
235	9	1
235	9	1
235	9	0
235	9	0
235	9	0
235	9	0
235	9	0
235	9	0
235	9	0
235	9	0
235	9	0
235	9	0
235	9	0
235	9	0
235	9	0
235	9	0
235	9	0
235	9	0
235	9	0
235	9	0
235	9	0
235	9	1
235	9	1
235	9	1
235	9	0
235	9	0
235	9	0
320	4	1
320	4	1
320	4	0
320	4	1
320	4	1
320	4	1
320	4	0
320	4	1
320	4	1
320	4	0
320	4	1
320	4	1
320	4	1
320	4	1
320	4	1
320	4	0
320	4	1
320	4	1
320	4	0
320	4	1
320	4	1
320	4	1
320	4	1
320	8	1
320	8	0
320	8	0
320	8	1
320	8	1
320	8	0
320	8	1
320	8	0
320	8	0
320	8	1
320	8	1
320	8	1
320	8	0
320	8	0
320	8	1
320	8	0
320	8	1
320	8	1
320	8	1
320	8	1
320	8	1
320	8	1
320	8	0
320	8	1
320	8	0
320	8	0
320	8	1
320	8	1
320	8	0
320	8	0
320	8	1
320	8	1
320	8	1
320	8	1
320	8	1
320	8	0
320	8	0
370	1	0
370	1	0
370	1	0
370	1	0
370	1	0
370	1	0
370	1	0
370	1	0
370	1	0
370	1	0
370	1	0
370	1	0
370	1	0
370	1	0
370	1	0
370	1	0
370	1	0
370	1	0
370	1	0
370	1	0
370	1	0
370	1	0
370	1	0
370	1	0
370	1	0
370	1	0
370	1	0
370	1	0
370	1	0
370	1	0
370	1	0
370	9	0
370	9	0
370	9	0
370	9	0
370	9	0
370	9	0
370	9	0
370	9	0
370	9	0
370	9	0
370	9	0
370	9	0
370	9	0
370	9	0
370	9	0
370	9	0
370	9	0
370	9	0
370	9	0
370	9	0
370	9	0
370	9	0
371	1	1
371	1	0
371	1	0
371	1	0
371	1	1
371	1	1
371	1	1
371	1	1
371	1	0
371	1	0
371	1	0
371	1	0
371	1	1
371	1	0
371	1	0
371	1	0
371	1	0
371	1	0
371	1	0
371	1	0
371	1	0
371	1	0
371	1	0
371	1	0
371	9	0
371	9	0
371	9	0
371	9	0
371	9	0
371	9	0
371	9	0
371	9	0
371	9	0
371	9	1
371	9	0
371	9	0
371	9	0
371	9	0
371	9	0
371	9	0
371	9	0
371	9	0
371	9	0
371	9	0
371	9	0
373	1	1
373	1	0
373	1	0
373	1	0
373	1	1
373	1	0
373	1	0
373	1	0
373	1	1
373	1	1
373	1	0
373	1	1
373	1	0
373	1	1
373	1	0
373	1	0
373	1	0
373	1	1
373	1	1
373	1	1
373	1	0
373	1	0
373	1	1
373	1	0
373	1	0
373	1	0
373	1	1
373	10	1
373	10	0
373	10	0
373	10	0
373	10	1
373	10	0
373	10	0
373	10	0
373	10	1
373	10	1
373	10	0
373	10	1
373	10	0
373	10	1
373	10	1
373	10	0
373	10	0
373	10	1
373	10	1
373	10	1
373	10	0
373	10	1
377	1	1
377	1	1
377	1	1
377	1	1
377	1	1
377	1	1
377	1	1
377	1	1
377	1	1
377	1	1
377	1	1
377	1	1
377	1	1
377	1	1
377	1	1
377	1	1
377	1	1
377	1	1
377	1	1
377	1	1
377	1	1
377	1	1
377	4	1
377	4	1
377	4	1
377	4	1
377	4	1
377	4	1
377	4	1
377	4	1
377	4	1
377	4	1
377	4	1
377	4	1
377	4	1
377	4	1
377	4	1
377	4	1
377	4	1
377	4	1
377	4	1
377	4	1
377	4	1
377	4	1
383	4	0
383	4	0
383	4	1
383	4	1
383	4	1
383	4	0
383	4	1
383	4	0
383	4	0
383	4	0
383	4	0
383	4	0
383	4	0
383	4	0
383	4	0
383	4	0
383	4	1
383	4	0
383	4	0
383	4	1
383	4	0
383	4	0
383	8	0
383	8	0
383	8	0
383	8	1
383	8	1
383	8	0
383	8	0
383	8	1
383	8	0
383	8	0
383	8	0
383	8	1
383	8	0
383	8	0
383	8	0
383	8	0
383	8	0
383	8	1
383	8	1
383	8	0
383	8	0
383	8	0
383	8	0
383	8	0
383	8	1
383	8	0
383	8	1
391	1	1
391	1	0
391	1	0
391	1	0
391	1	0
391	1	0
391	1	0
391	1	0
391	1	1
391	1	0
391	1	0
391	1	0
391	1	0
391	1	1
391	1	0
391	1	1
391	1	0
391	1	0
391	1	0
391	1	0
391	1	0
391	1	1
391	1	0
391	1	0
391	1	0
391	1	0
391	1	0
391	1	0
391	1	0
391	1	1
391	1	0
391	1	0
391	1	0
391	1	1
391	9	0
391	9	0
391	9	0
391	9	0
391	9	0
391	9	0
391	9	0
391	9	0
391	9	0
391	9	0
391	9	0
391	9	0
391	9	0
391	9	0
391	9	0
391	9	0
391	9	0
391	9	0
391	9	0
391	9	0
391	9	0
405	9	0
405	9	0
405	9	0
405	9	0
405	9	1
405	9	1
405	9	0
405	9	0
405	9	0
405	9	0
405	9	1
405	9	0
405	9	1
405	9	1
405	9	0
405	9	0
405	9	0
405	9	1
405	9	0
405	9	0
405	9	0
405	9	0
405	9	0
405	9	0
405	9	0
405	10	0
405	10	0
405	10	0
405	10	0
405	10	0
405	10	0
405	10	0
405	10	0
405	10	0
405	10	0
405	10	0
405	10	0
405	10	0
405	10	0
405	10	0
405	10	0
405	10	0
405	10	0
405	10	0
405	10	0
405	10	0
405	10	0
405	10	0
405	10	0
405	10	0
405	10	0
409	7	0
409	7	0
409	7	0
409	7	0
409	7	0
409	7	1
409	7	0
409	7	1
409	7	1
409	7	0
409	7	0
409	7	0
409	7	0
409	7	0
409	7	1
409	7	0
409	7	1
409	7	1
409	7	0
409	7	0
409	7	0
409	7	0
409	7	0
409	7	1
409	7	1
409	7	1
409	7	0
409	7	0
409	7	0
409	9	0
409	9	1
409	9	0
409	9	0
409	9	0
409	9	0
409	9	0
409	9	0
409	9	1
409	9	1
409	9	1
409	9	1
409	9	1
409	9	1
409	9	0
409	9	0
409	9	0
409	9	1
409	9	1
409	9	1
409	9	0
439	4	0
439	4	0
439	4	0
439	4	1
439	4	1
439	4	0
439	4	0
439	4	1
439	4	1
439	4	0
439	4	0
439	4	0
439	4	0
439	4	0
439	4	0
439	4	0
439	4	0
439	4	0
439	4	0
439	4	0
439	4	0
439	4	0
439	4	0
439	4	0
439	4	1
439	4	0
439	4	1
439	4	0
439	9	0
439	9	0
439	9	0
439	9	0
439	9	0
439	9	0
439	9	0
439	9	0
439	9	0
439	9	0
439	9	0
439	9	0
439	9	1
439	9	1
439	9	0
439	9	0
439	9	1
439	9	0
439	9	0
439	9	0
439	9	1
439	9	0
439	9	0
439	9	0
440	5	0
440	5	1
440	5	1
440	5	0
440	5	0
440	5	1
440	5	0
440	5	0
440	5	0
440	5	0
440	5	0
440	5	0
440	5	0
440	5	0
440	5	0
440	5	0
440	5	1
440	5	1
440	5	0
440	5	0
440	5	0
440	5	0
440	5	0
440	5	1
440	5	0
440	5	0
440	10	0
440	10	0
440	10	0
440	10	0
440	10	0
440	10	0
440	10	0
440	10	0
440	10	0
440	10	0
440	10	1
440	10	1
440	10	0
440	10	0
440	10	0
440	10	0
440	10	1
440	10	0
440	10	0
440	10	0
440	10	0
443	6	1
443	6	1
443	6	0
443	6	1
443	6	1
443	6	1
443	6	1
443	6	1
443	6	1
443	6	1
443	6	1
443	6	1
443	6	1
443	6	1
443	6	1
443	6	1
443	6	1
443	6	1
443	6	1
443	6	1
443	6	1
443	6	1
443	6	1
443	8	1
443	8	1
443	8	0
443	8	0
443	8	1
443	8	0
443	8	0
443	8	1
443	8	0
443	8	1
443	8	1
443	8	1
443	8	1
443	8	1
443	8	1
443	8	1
443	8	1
443	8	1
443	8	0
443	8	1
443	8	1
443	8	1
443	8	0
443	8	0
443	8	1
443	8	1
443	8	1
443	8	1
443	8	1
443	8	1
443	8	1
443	8	1
443	8	1
443	8	1
443	8	1
461	6	0
461	6	0
461	6	0
461	6	0
461	6	0
461	6	1
461	6	0
461	6	0
461	6	0
461	6	0
461	6	0
461	6	0
461	6	0
461	6	0
461	6	0
461	6	0
461	6	0
461	6	0
461	6	0
461	6	0
461	6	1
461	6	0
461	6	0
461	6	0
461	6	0
461	6	0
461	6	0
461	6	0
461	6	0
461	6	0
461	6	0
461	6	1
461	10	0
461	10	0
461	10	0
461	10	0
461	10	0
461	10	0
461	10	0
461	10	0
461	10	1
461	10	0
461	10	0
461	10	0
461	10	1
461	10	0
461	10	0
461	10	1
461	10	0
461	10	0
461	10	0
461	10	0
461	10	0
461	10	1
461	10	1
461	10	1
461	10	0
461	10	0
461	10	0
461	10	0
461	10	0
461	10	0
508	6	0
508	6	0
508	6	0
508	6	0
508	6	0
508	6	0
508	6	0
508	6	0
508	6	0
508	6	0
508	6	0
508	6	0
508	6	1
508	6	0
508	6	0
508	6	0
508	6	0
508	6	0
508	6	0
508	6	0
508	6	0
508	6	1
508	6	0
508	6	0
508	6	0
508	6	0
508	6	0
508	6	0
508	6	0
508	10	0
508	10	0
508	10	0
508	10	0
508	10	0
508	10	0
508	10	0
508	10	0
508	10	0
508	10	0
508	10	0
508	10	0
508	10	0
508	10	1
508	10	0
508	10	1
508	10	0
508	10	0
508	10	1
508	10	0
508	10	0
508	10	0
508	10	0
508	10	0
508	10	0
508	10	0
513	6	0
513	6	0
513	6	0
513	6	1
513	6	0
513	6	0
513	6	1
513	6	0
513	6	1
513	6	1
513	6	0
513	6	0
513	6	0
513	6	0
513	6	0
513	6	1
513	6	0
513	6	0
513	6	0
513	6	1
513	6	0
513	6	1
513	6	1
513	6	0
513	6	1
513	10	0
513	10	1
513	10	0
513	10	0
513	10	1
513	10	0
513	10	0
513	10	1
513	10	0
513	10	0
513	10	1
513	10	1
513	10	0
513	10	0
513	10	0
513	10	0
513	10	1
513	10	0
513	10	0
513	10	0
513	10	0
513	10	1
517	1	0
517	1	1
517	1	1
517	1	0
517	1	1
517	1	1
517	1	1
517	1	1
517	1	1
517	1	0
517	1	0
517	1	0
517	1	1
517	1	1
517	1	0
517	1	0
517	1	0
517	1	1
517	1	1
517	1	0
517	1	1
517	1	0
517	1	1
517	1	0
517	1	0
517	1	1
517	1	1
517	1	0
517	1	0
517	1	0
517	1	0
517	1	1
517	1	0
517	1	0
517	1	0
517	1	0
517	1	0
517	1	1
517	1	1
517	1	0
517	1	1
517	1	0
517	1	1
517	1	1
517	1	1
517	1	1
517	1	1
517	1	0
517	1	1
517	1	1
517	1	0
517	1	0
517	1	1
517	1	0
517	1	1
517	1	0
517	1	0
517	1	1
517	1	0
517	1	1
517	1	1
517	1	0
517	1	1
517	1	0
517	1	1
517	1	1
517	1	0
517	1	0
517	1	0
517	1	1
517	1	1
517	1	1
517	6	1
517	6	1
517	6	0
517	6	0
517	6	1
517	6	0
517	6	0
517	6	1
517	6	1
517	6	0
517	6	0
517	6	0
517	6	1
517	6	1
517	6	0
517	6	0
517	6	0
517	6	0
517	6	0
517	6	0
517	6	0
517	6	0
517	6	1
517	6	0
517	6	0
517	6	0
517	6	1
765	1	0
765	1	0
765	1	0
765	1	0
765	1	0
765	1	0
765	1	0
765	1	1
765	1	0
765	1	0
765	1	0
765	1	0
765	1	0
765	1	0
765	1	1
765	1	0
765	1	0
765	1	1
765	1	1
765	1	0
765	1	0
765	1	0
765	1	0
765	1	0
765	1	1
765	1	0
765	1	0
765	1	1
765	1	1
765	1	0
765	1	0
765	1	0
765	1	0
765	1	0
765	1	1
765	1	0
765	1	1
765	1	1
765	1	0
765	1	0
765	1	0
765	1	0
765	1	0
765	1	0
765	1	0
765	1	0
765	1	0
765	1	0
765	1	1
765	10	0
765	10	0
765	10	0
765	10	0
765	10	0
765	10	0
765	10	0
765	10	0
765	10	0
765	10	0
765	10	0
765	10	0
765	10	0
765	10	0
765	10	0
765	10	0
765	10	0
765	10	0
765	10	0
765	10	0
765	10	0
765	10	0
765	10	0
765	10	0
765	10	0
765	10	1
765	10	0
765	10	0
765	10	0
765	10	0
765	10	0
765	10	0
765	10	0
765	10	0
765	10	1
765	10	1
801	9	1
801	9	1
801	9	0
801	9	0
801	9	0
801	9	0
801	9	1
801	9	1
801	9	0
801	9	0
801	9	0
801	9	0
801	9	0
801	9	0
801	9	0
801	9	1
801	9	0
801	9	0
801	9	1
801	9	0
801	9	0
801	10	0
801	10	1
801	10	1
801	10	0
801	10	0
801	10	1
801	10	1
801	10	1
801	10	0
801	10	0
801	10	1
801	10	1
801	10	0
801	10	1
801	10	0
801	10	0
801	10	0
801	10	1
801	10	1
801	10	0
801	10	0
801	10	1
801	10	1
802	5	0
802	5	0
802	5	0
802	5	0
802	5	0
802	5	0
802	5	0
802	5	0
802	5	0
802	5	0
802	5	0
802	5	0
802	5	0
802	5	0
802	5	0
802	5	0
802	5	0
802	5	0
802	5	0
802	5	0
802	5	1
802	5	0
802	10	1
802	10	1
802	10	1
802	10	1
802	10	0
802	10	0
802	10	0
802	10	0
802	10	0
802	10	1
802	10	0
802	10	0
802	10	0
802	10	0
802	10	0
802	10	0
802	10	0
802	10	0
802	10	0
802	10	0
802	10	0
802	10	0
802	10	0
802	10	0
805	2	1
805	2	1
805	2	0
805	2	1
805	2	1
805	2	1
805	2	0
805	2	1
805	2	1
805	2	1
805	2	1
805	2	1
805	2	1
805	2	0
805	2	0
805	2	1
805	2	1
805	2	1
805	2	1
805	2	1
805	2	1
805	2	0
805	4	1
805	4	1
805	4	1
805	4	1
805	4	1
805	4	1
805	4	1
805	4	1
805	4	1
805	4	1
805	4	1
805	4	1
805	4	1
805	4	1
805	4	1
805	4	1
805	4	1
805	4	1
805	4	1
805	4	1
805	4	0
805	4	0
805	4	1
805	4	1
808	2	0
808	2	0
808	2	0
808	2	1
808	2	0
808	2	0
808	2	0
808	2	0
808	2	0
808	2	0
808	2	1
808	2	0
808	2	0
808	2	0
808	2	1
808	2	0
808	2	0
808	2	0
808	2	1
808	2	0
808	2	0
808	10	0
808	10	0
808	10	0
808	10	0
808	10	0
808	10	0
808	10	0
808	10	0
808	10	1
808	10	1
808	10	0
808	10	0
808	10	1
808	10	0
808	10	0
808	10	0
808	10	0
808	10	0
808	10	1
808	10	1
808	10	1
808	10	1
808	10	0
808	10	0
808	10	1
808	10	0
808	10	0
808	10	0
808	10	0
808	10	0
808	10	0
855	9	0
855	9	0
855	9	0
855	9	0
855	9	0
855	9	0
855	9	0
855	9	0
855	9	0
855	9	0
855	9	0
855	9	0
855	9	0
855	9	0
855	9	0
855	9	0
855	9	0
855	9	0
855	9	0
855	9	0
855	9	0
855	9	0
855	9	1
855	9	0
855	10	1
855	10	0
855	10	0
855	10	0
855	10	0
855	10	0
855	10	0
855	10	0
855	10	0
855	10	0
855	10	0
855	10	0
855	10	0
855	10	0
855	10	0
855	10	0
855	10	0
855	10	0
855	10	0
855	10	0
855	10	1
855	10	0
855	10	0
855	10	0
855	10	0
855	10	0
855	10	0
855	10	0
855	10	0
855	10	0
855	10	0
855	10	1
855	10	0
855	10	1
907	4	0
907	4	0
907	4	0
907	4	0
907	4	0
907	4	0
907	4	0
907	4	0
907	4	0
907	4	0
907	4	1
907	4	0
907	4	0
907	4	0
907	4	0
907	4	0
907	4	0
907	4	0
907	4	0
907	4	0
907	4	0
907	10	0
907	10	0
907	10	0
907	10	0
907	10	0
907	10	0
907	10	0
907	10	0
907	10	0
907	10	0
907	10	0
907	10	0
907	10	0
907	10	0
907	10	0
907	10	0
907	10	0
907	10	0
907	10	0
907	10	0
907	10	0
907	10	0
907	10	0
907	10	0
907	10	0
907	10	0
907	10	0
907	10	0
907	10	0
907	10	0
907	10	0
