# Supplementary material for: Paternal Induction of Hybrid Dysgenesis in Drosophila melanogaster Is Weakly Correlated with Both P-Element and hobo Element Dosage
Source: G3 (Bethesda). 2017 Mar 17;7(5):1487–97. doi: 10.1534/g3.117.040634 (PMC5427502; doi:10.1534/g3.117.040634)
Supplement: Supplementary file 7 [file 1487TableS5.xlsx]

## Sheet: Sheet1
DGRP line	HISAT/Cufflinks	HISAT/StringTie	gsnap/Cufflinks	gsnap/StringTie	STAR/StringTie	STAR/Cufflinks	PCR	notes
40	+	+	+	-	+	+	+
42	+	-	+	-	-	-	-
109	+	+	+	+	-	-	+
142	-	-	-	-	-	-	-	fragment amplifies, but is short, sequencing reveals an internal deletion of KP
177	+	+	+	+	+	+	+
235	+	+	+	+	+	+	+
320	+	+	-	+	+	+	+
373	+	+	+	+	+	+	+
391	+	+	+	+	+	+	+
392	+	+	+	+	-	+	+
405	+	+	+	+	-	-	+
409	+	+	+	+	+	+	+
426	+	+	+	+	+	+	+
439	-	-	-	-	+	-	+
508	-	-	-	-	+	-	-
765	+	-	-	-	-	+	-
802	-	-	-	-	-	-	-
857	+	-	-	-	-	-	-
fraction correct	15/18	17/18	15/18	16/18	14/18	14/18
P-value	0.008	0.0001	0.008	0.001	0.03	0.03
Supplementary Table 3. Presence (+) and absence (-) of KP elements in 18 genotypes based on 6 computational approaches, as compared to KP specific PCR. For each approach, the fraction of genomes where the KP element was correctly identified as present or absent is reported. A P-value based on a binomial tests for the probability of the observed number of correct presence/absence calls in 18 genot…
