# Supplementary material for: Paternal Induction of Hybrid Dysgenesis in Drosophila melanogaster Is Weakly Correlated with Both P-Element and hobo Element Dosage
Source: G3 (Bethesda). 2017 Mar 17;7(5):1487–97. doi: 10.1534/g3.117.040634 (PMC5427502; doi:10.1534/g3.117.040634)
Supplement: Supplementary file 8 [file 1487TableS6.xlsx]

## Sheet: Sheet1
Alternative Model Only	Both Models	DGRP-42	AICN	AICA	-LnLN	-LnL A	-2ΔLnL	df	p	n	association
normalized coverage	Block	yes	2311.55	2312.69	-1153.77	-1153.34	0.855595	1	0.354974	33	-
normalized coverage	Block	no	2211.48	2195.54	-1103.74	-1094.77	17.9381	1	2.28208e-05	32	+
TIDAL-total	Block + TIDAL-total-P(Line)	yes	1922.82	1923.2	-958.411	-957.601	1.62089	1	0.202968	32	+
TIDAL-total	Block + TIDAL-total-P(Line)	no	1892.45	1890.54	-943.223	-941.27	3.90619	1	0.0481087	32	+
TIDAL-weighted	Block	yes	2272.01	2272.84	-1134	-1133.42	1.16424	1	0.280588	32	+
TIDAL-weighted	Block	no	2171.93	2158	-1083.96	-1076	15.9241	1	6.59328e-05	31	+
TEMP-total	Block + TEMP-total-P(Line)	yes	1959.6	1961.24	-976.8	-976.621	0.356271	1	0.550585	33	+
TEMP-total	Block + TEMP-total-P(Line)	no	1929.08	1930.86	-961.54	-961.428	0.224134	1	0.635908	31	+
TEMP-weighted	Block	yes	2311.55	2313.48	-1153.77	-1153.74	0.064927	1	0.798872	33	-
TEMP-weighted	Block	no	2211.48	2212.35	-1103.74	-1103.18	1.12748	1	0.288313	32	-
HISAT/Cufflinks CN	Block	yes	2311.55	2313.54	-1153.77	-1153.77	0.00635961	1	0.936438	33	-
HISAT/Cufflinks CN	Block	no	2211.48	2194.35	-1103.74	-1094.17	19.1323	1	1.21964e-05	32	+
HISAT/StringTie CN	Block	yes	2311.55	2312.67	-1153.77	-1153.33	0.876429	1	0.349181	33	+
HISAT/StringTie CN	Block	no	2211.48	2202.03	-1103.74	-1098.01	11.4544	1	0.000713267	32	+
gsnap/Cufflinks CN	Block	yes	2311.55	2313.24	-1153.77	-1153.62	0.303934	1	0.581427	33	-
gsnap/Cufflinks CN	Block	no	2211.48	2196.82	-1103.74	-1095.41	16.6565	1	4.47972e-05	32	+
gsnap/StringTie CN	Block	yes	2311.55	2309.12	-1153.77	-1151.56	4.42788	1	0.0353565	33	-
gsnap/StringTie CN	Block	no	2211.48	2207.95	-1103.74	-1100.97	5.53419	1	0.0186484	32	+
STAR/Cufflinks CN	Block	yes	2311.55	2292.6	-1153.77	-1143.3	20.9465	1	4.72286e-06	33	-
STAR/Cufflinks CN	Block	no	2211.48	2204.46	-1103.74	-1099.23	9.01922	1	0.00267155	32	-
STAR/StringTie CN	Block	yes	2311.55	2301.24	-1153.77	-1147.62	12.3008	1	0.000452755	33	-
STAR/StringTie CN	Block	no	2211.48	2213.36	-1103.74	-1103.68	0.120461	1	0.728535	32	+
HISAT/Cufflinks FL-CN	Block	yes	2311.55	2295.98	-1153.77	-1144.99	17.5633	1	2.77901e-05	33	-
HISAT/Cufflinks FL-CN	Block	no	2211.48	2213.33	-1103.74	-1103.66	0.154464	1	0.694306	32	-
HISAT/StringTie FL-CN	Block	yes	2311.55	2280.54	-1153.77	-1137.27	33.0035	1	9.19947e-09	33	-
HISAT/StringTie FL-CN	Block	no	2211.48	2197.97	-1103.74	-1095.98	15.5158	1	8.18169e-05	32	-
gsnap/Cufflinks FL-CN	Block	yes	2311.55	2310.34	-1153.77	-1152.17	3.20662	1	0.0733409	33	-
gsnap/Cufflinks FL-CN	Block	no	2211.48	2211.64	-1103.74	-1102.82	1.83856	1	0.175119	32	+
gsnap/StringTie FL-CN	Block + gsnap/StringTie FL-CN(Line)	yes	1959.6	1961.57	-976.8	-976.784	0.0309096	1	0.860442	33	-
gsnap/StringTie FL-CN	Block + gsnap/StringTie FL-CN(Line)	no	1929.08	1930.87	-961.54	-961.434	0.212989	1	0.644434	32	+
STAR/Cufflinks FL-CN	Block	yes	2311.55	2301.23	-1153.77	-1147.61	12.3176	1	0.000448707	33	-
STAR/Cufflinks FL-CN	Block	no	2211.48	2213.21	-1103.74	-1103.6	0.270658	1	0.60289	32	-
STAR/StringTie FL-CN	Block	yes	2311.55	2299.99	-1153.77	-1147	13.5513	1	0.00023213	33	-
STAR/StringTie CN	Block	no	2211.48	2213.44	-1103.74	-1103.72	0.0389299	1	0.843588	32	+
HISAT/Cufflinks FP/KP	Block	yes	2311.55	2308.76	-1153.77	-1151.38	4.78223	1	0.0287548	33	-
HISAT/Cufflinks FP/KP	Block	no	2211.48	2212.07	-1103.74	-1103.04	1.40978	1	0.235093	32	-
HISAT/StringTie FP/KP	Block	yes	2311.55	2308.03	-1153.77	-1151.01	5.51565	1	0.018847	33	-
HISAT/StringTie FP/KP	Block	no	2211.48	2213.23	-1103.74	-1103.61	0.251138	1	0.616275	32	-
gsnap/Cufflinks FP/KP	Block	yes	2311.55	2310.21	-1153.77	-1152.11	3.33242	1	0.0679267	33	-
gsnap/Cufflinks FP/KP	Block	no	2211.48	2212.84	-1103.74	-1103.42	0.641735	1	0.423083	32	-
gsnap/StringTie FP/KP	Block + gsnap/StringTie KPR(Line)	yes	1959.6	1961.59	-976.8	-976.796	0.00805574	1	0.928483	33	+
gsnap/StringTie FP/KP	Block + gsnap/StringTie KPR(Line)	no	2211.48	2213.28	-1103.74	-1103.64	0.204131	1	0.651407	32	-
STAR/Cufflinks FP/KP	Block + STAR/Cufflinks(Line)	yes	1959.6	1961.01	-976.8	-976.504	0.590878	1	0.44208	33	+
STAR/Cufflinks FP/KP	Block + STAR/Cufflinks(Line)	no	1929.08	1930.1	-961.54	-961.048	0.984998	1	0.320968	32	+
STAR/StringTie FP/KP	Block + STAR/StringTie(Line)	yes	1959.6	1961.35	-976.8	-976.676	0.247663	1	0.618726	33	-
STAR/StringTie FP/KP	Block + STAR/StringTie(Line)	no	1929.08	1931.05	-961.54	-961.523	0.0352854	1	0.850999	32	-
Supplementary Table 6. Logistic regression of P-element copy number and structural variation with hybrid dysgenesis. Logistic regression of P-element copy number and structural variation with hybrid dysgenesis. The fit of null models that included experimental block as a random effect, and normalized hobo coverage as a fixed effect were compared to alternative models that also include estimates o…
