# Supplementary material for: Paternal Induction of Hybrid Dysgenesis in Drosophila melanogaster Is Weakly Correlated with Both P-Element and hobo Element Dosage
Source: G3 (Bethesda). 2017 Mar 17;7(5):1487–97. doi: 10.1534/g3.117.040634 (PMC5427502; doi:10.1534/g3.117.040634)
Supplement: Supplementary file 9 [file 1487TableS7.xlsx]

## Sheet: Sheet1
Fixed Effect	Random Effects	AIC-Null	AIC-Alternative	-LnL-Null	-LnL Alternative	-2 difference LnL	df	p-value	# of strains	association
normalized coverage	Block	2311.55	2298.47	-1153.77	-1146.24	15.0715	1	0.000103513	33	+
TIDAL-total	Block + Tidal-total-P(Line)	1922.82	1924.13	-958.411	-958.065	0.691911	1	0.405515	32	+
TIDAL-weighted	Block	2272.01	2272.84	-1134	-1133.42	1.16424	1	0.280588	32	+
TEMP-total	Block + Tidal-total-P(Line)	1959.6	1960.3	-976.8	-976.15	1.29916	1	0.254366	33	-
TEMP-weighted	Block	2311.55	2313.48	-1153.77	-1153.74	0.064927	1	0.798872	33	-
HISAT/Cufflinks CN	Block	2311.55	2313.54	-1153.77	-1153.77	0.00635961	1	0.936438	33	+
HISAT/StringTie CN	Block	2311.55	2312.67	-1153.77	-1153.33	0.876429	1	0.349182	33	-
HISAT/Cufflinks FL-CN	Block + HISAT/Cufflinks FL-CN(Line)	1959.6	1961.17	-976.8	-976.587	0.424951	1	0.514477	33	+
HISAT/StringTie FL-CN	Block	2311.55	2306.36	-1153.77	-1150.18	7.1801	1	0.00737165	33	+
Supplementary Table 7. Logistic regression of hobo element copy number with hybrid dysgenesis. The fit of alternative models, which include estimates of hobo element abundance as a fixed effect, were compared to nested null models. All pairs of models included experimental block as a random effect. Some pairs also included paternal DGRP line nested within the fixed effect if more than 2 lines sha…
