# Supplementary material for: Paternal Induction of Hybrid Dysgenesis in Drosophila melanogaster Is Weakly Correlated with Both P-Element and hobo Element Dosage
Source: G3 (Bethesda). 2017 Mar 17;7(5):1487–97. doi: 10.1534/g3.117.040634 (PMC5427502; doi:10.1534/g3.117.040634)
Supplement: Supplementary file 10 [file 1487TableS8.xlsx]

## Sheet: Sheet1
Alternative Model Only	Both Models	DGRP-42 included	AICN	AICA	-LnLN	-LnL A	-2ΔLnL	df	p	n	association
normalized coverage	Block + hobo coverage	yes	2298.47	2299.27	-1146.24	-1145.64	1.19989	1	0.273344	33	-
normalized coverage	Block + hobo coverage	no	2202.89	2189.46	-1098.44	-1090.73	15.4247	1	8.58604e-05	32	+
TIDAL-total	Block + hobo coverage	yes	2261.12	2255.26	-1127.56	-1123.63	7.86704	1	0.00503441	32	+
TIDAL-total	Block + hobo coverage	no	2165.17	2140.3	-1079.59	-1066.15	26.8747	1	2.17078e-07	31	+
TIDAL-weighted	Block + hobo coverage	yes	2261.12	2261.57	-1127.56	-1126.79	1.55484	1	0.212422	32	+
TIDAL-weighted	Block + hobo coverage	no	2165.17	2150.63	-1079.59	-1071.31	16.5451	1	4.75073e-05	31	+
TEMP-total	Block + hobo coverage	yes	2298.47	2299.32	-1146.24	-1145.66	1.15278	1	0.282968	33	+
TEMP-total	Block + hobo coverage	no	2202.89	2204.43	-1098.44	-1098.21	0.461487	1	0.49693	32	+
TEMP-weighted	Block + hobo coverage	yes	2298.47	2300.47	-1146.24	-1146.23	0.00818304	1	0.927921	33	-
TEMP-weighted	Block + hobo coverage	no	2202.89	2204.07	-1098.44	-1098.04	0.815568	1	0.366479	32	-
HISAT/Cufflinks CN	Block + hobo coverage	yes	2298.47	2300.14	-1146.24	-1146.07	0.33532	1	0.562543	33	-
HISAT/Cufflinks CN	Block + hobo coverage	no	2202.89	2191.2	-1098.44	-1091.6	13.6922	1	0.000215344	32	+
HISAT/StringTie CN	Block + hobo coverage	yes	2298.47	2299.68	-1146.24	-1145.84	0.790008	1	0.374098	33	-
HISAT/StringTie CN	Block + hobo coverage	no	2202.89	2193.95	-1098.44	-1092.98	10.9368	1	0.000942706	32	+
gsnap/Cufflinks CN	Block + hobo coverage	yes	2298.47	2299.53	-1146.24	-1145.77	0.94006	1	0.332262	33	-
gsnap/Cufflinks CN	Block + hobo coverage	no	2202.89	2192.07	-1098.44	-1092.04	12.814	1	0.000344041	32	+
gsnap/StringTie CN	Block + hobo coverage	yes	2298.47	2294.36	-1146.24	-1143.18	6.11461	1	0.0134069	33	-
gsnap/StringTie CN	Block + hobo coverage	no	2202.89	2201.34	-1098.44	-1096.67	3.54801	1	0.0596168	32	+
STAR/Cufflinks CN	Block + hobo coverage	yes	2298.47	2284.76	-1146.24	-1138.38	15.7123	1	7.37434e-05	33	-
STAR/Cufflinks CN	Block + hobo coverage	no	2202.89	2198.57	-1098.44	-1095.28	6.32011	1	0.0119376	32	-
STAR/StringTie CN	Block + hobo coverage	yes	2298.47	2287.75	-1146.24	-1139.87	12.7258	1	0.000360652	33	-
STAR/StringTie CN	Block + hobo coverage	no	2202.89	2204.86	-1098.44	-1098.43	0.0261597	1	0.871511	32	+
HISAT/Cufflinks FL-CN	Block + hobo coverage	yes	2298.47	2283.6	-1146.24	-1137.8	16.877	1	3.98824e-05	33	-
HISAT/Cufflinks FL-CN	Block + hobo coverage	no	2202.89	2204.71	-1098.44	-1098.36	0.173817	1	0.676742	32	-
HISAT/StringTie FL-CN	Block + hobo coverage	yes	2298.47	2275.25	-1146.24	-1133.62	25.2263	1	5.09813e-07	33	-
HISAT/StringTie FL-CN	Block + hobo coverage	no	2202.89	2193.74	-1098.44	-1092.87	11.1489	1	0.000840802	32	-
gsnap/Cufflinks FL-CN	Block + hobo coverage	yes	2298.47	2297.82	-1146.24	-1144.91	2.65462	1	0.103249	33	-
gsnap/Cufflinks FL-CN	Block + hobo coverage	no	2202.89	2202.78	-1098.44	-1097.39	2.10428	1	0.146888	32	+
gsnap/StringTie FL-CN	Block + hobo coverage	yes	2298.47	2299.49	-1146.24	-1145.74	0.983176	1	0.321416	33	-
gsnap/StringTie FL-CN	Block + hobo coverage	no	2202.89	2202.99	-1098.44	-1097.49	1.90326	1	0.167714	32	+
STAR/Cufflinks FL-CN	Block + hobo coverage	yes	2298.47	2290.16	-1146.24	-1141.08	10.3136	1	0.00132051	33	-
STAR/Cufflinks FL-CN	Block + hobo coverage	no	2202.89	2204.78	-1098.44	-1098.39	0.105266	1	0.7456	32	-
STAR/StringTie CN	Block + hobo coverage	yes	2298.47	2287.77	-1146.24	-1139.89	12.7011	1	0.000365447	33	-
STAR/StringTie CN	Block + hobo coverage	no	2202.89	2204.85	-1098.44	-1098.43	0.0336576	1	0.854437	32	+
HISAT/Cufflinks FP/KP	Block + hobo coverage	yes	2298.47	2298.99	-1146.24	-1145.49	1.48525	1	0.222956	33	-
HISAT/Cufflinks FP/KP	Block + hobo coverage	no	2202.89	2204.76	-1098.44	-1098.38	0.125002	1	0.723672	32	-
HISAT/StringTie FP/KP	Block + hobo coverage	yes	2298.47	2293.88	-1146.24	-1142.94	6.59168	1	0.0102457	33	-
HISAT/StringTie FP/KP	Block + hobo coverage	no	2202.89	2204.34	-1098.44	-1098.17	0.552195	1	0.457422	32	-
gsnap/Cufflinks FP/KP	Block + hobo coverage	yes	2298.47	2297.29	-1146.24	-1144.65	3.17929	1	0.0745771	33	-
gsnap/Cufflinks FP/KP	Block + hobo coverage	no	2202.89	2204.31	-1098.44	-1098.15	0.578587	1	0.446867	32	-
gsnap/StringTie FP/KP	Block + hobo coverage	yes	2298.47	2297.73	-1146.24	-1144.87	2.73997	1	0.0978665	33	-
gsnap/StringTie FP/KP	Block + hobo coverage	no	2202.89	2204.64	-1098.44	-1098.32	0.251823	1	0.615794	32	-
STAR/Cufflinks FP/KP	Block + hobo coverage	yes	2298.47	2276.65	-1146.24	-1134.33	23.8209	1	1.05728e-06	33	+
STAR/Cufflinks FP/KP	Block + hobo coverage	no	2202.89	2176.02	-1098.44	-1084.01	28.8684	1	7.74665e-08	32	+
STAR/StringTie FP/KP	Block + hobo coverage	yes	2298.47	2300.33	-1146.24	-1146.17	0.140586	1	0.707699	33	-
STAR/StringTie FP/KP	Block + hobo coverage	no	2202.89	2203.59	-1098.44	-1097.79	1.29961	1	0.254284	32	+
Supplementary Table 8. Logistic regression of P-element copy number and structural variation with hybrid dysgenesis. The fit of null models that included experimental block as a random effect, and normalized hobo coverage as a fixed effect were compared to alternative models that also include estimates of P-element abundance or structural variation as a fixed effect. Each pair of models was compa…
